# Supplementary material for: Dynamics of actinotrichia, fibrous collagen structures in zebrafish fin tissues, unveiled by novel fluorescent probes
Source: PNAS Nexus. 2024 Jul 5;3(7):pgae266. doi: 10.1093/pnasnexus/pgae266 (PMC11409509; doi:10.1093/pnasnexus/pgae266)
Supplement: pgae266_Supplementary_Data [file pgae266_supplementary_data.zip]

Archive with 11 entries (11 files):
- PNASNEXUS-PNASNEXUS-2024-00053-TR-s01.pdf
- PNASNEXUS-PNASNEXUS-2024-00053-TR-s02.mp4
- PNASNEXUS-PNASNEXUS-2024-00053-TR-s03.mp4
- PNASNEXUS-PNASNEXUS-2024-00053-TR-s04.mp4
- PNASNEXUS-PNASNEXUS-2024-00053-TR-s05.mp4
- PNASNEXUS-PNASNEXUS-2024-00053-TR-s06.mp4
- PNASNEXUS-PNASNEXUS-2024-00053-TR-s07.mp4
- PNASNEXUS-PNASNEXUS-2024-00053-TR-s08.mp4
- PNASNEXUS-PNASNEXUS-2024-00053-TR-s09.mp4
- PNASNEXUS-PNASNEXUS-2024-00053-TR-s10.mp4
- PNASNEXUS-PNASNEXUS-2024-00053-TR-s11.mp4
